# Supplementary material for: “Food Village”: An Innovative Alternative Food Network Based on Human Scale Development Economic Model
Source: Foods. 2022 May 17;11(10):1447. doi: 10.3390/foods11101447 (PMC9140569; doi:10.3390/foods11101447)
Supplement: Supplementary file 1 [file foods-11-01447-s001.zip]

Archive with 1 entries (1 files):
- foods-1682105-supplementary.pdf
